# Supplementary material for: AI Deployment on GBM Diagnosis: A Novel Approach to Analyze Histopathological Images Using Image Feature-Based Analysis
Source: Cancers (Basel). 2023 Oct 19;15(20):5063. doi: 10.3390/cancers15205063 (PMC10605241; doi:10.3390/cancers15205063)
Supplement: Supplementary file 1 [file cancers-15-05063-s001.zip]

Archive with 1 entries (1 files):
- cancers-2643432-supplementary.pdf
